# Supplementary material for: Albatrellus confluens (Alb. & Schwein.) Kotl. & Pouz.: Natural Fungal Compounds and Synthetic Derivatives with In Vitro Anthelmintic Activities and Antiproliferative Effects against Two Human Cancer Cell Lines
Source: Molecules. 2022 May 5;27(9):2950. doi: 10.3390/molecules27092950 (PMC9100200; doi:10.3390/molecules27092950)
Supplement: Supplementary file 1 [file molecules-27-02950-s001.zip]

Archive with 1 entries (1 files):
- molecules-1674611 Supplementary.pdf
